# Supplementary material for: Advances in Understanding the Genetic Basis of Fatty Acids Biosynthesis in Perilla: An Update
Source: Plants (Basel). 2022 Apr 29;11(9):1207. doi: 10.3390/plants11091207 (PMC9099743; doi:10.3390/plants11091207)
Supplement: Supplementary file 1 [file plants-11-01207-s001.zip]

Archive with 1 entries (1 files):
- plants-1650722-supplementary.xlsx
