# Supplementary material for: Advances in Understanding the Genetic Basis of Fatty Acids Biosynthesis in Perilla: An Update
Source: Plants (Basel). 2022 Apr 29;11(9):1207. doi: 10.3390/plants11091207 (PMC9099743; doi:10.3390/plants11091207)
Supplement: Supplementary file 1 [file plants-11-01207-s001.zip › plants-1650722-supplementary.xlsx]

## Sheet: TableS1
Table S1:Identified transcription factors from Perilla through trancriptome, whole genome, and in-silico co-expression analyses
TFs families	Gene ID/TF Name	Perilla species	Method	References
AP2/ERF family	c29134_g1	Perilla frutescens (L.) var frutescens cultivar ‘Dayudeulkkae’	Transcriptome profiling	[22]
AP3/ERF family	c33104_g1
AP4/ERF family	c45995_g4
AP5/ERF family	c31545_g1
AP6/ERF family	c35246_g1
AP7/ERF family	c41524_g4
AP8/ERF family	c43225_g1
AP9/ERF family	c37743_g2
AP10/ERF family	c38160_g2
AP11/ERF family	c45738_g1
AP12/ERF family	c37607_g1
AP13/ERF family	c38121_g1
AP14/ERF family	c37528_g1
AP15/ERF family	c30686_g1
AP16/ERF family	c47856_g1
AP17/ERF family	c41524_g2
AP18/ERF family	c38658_g1
AP19/ERF family	c46047_g1
AP20/ERF family	c43144_g2
AP21/ERF family	c27974_g1
AP22/ERF family	c49241_g2
AP23/ERF family	c49675_g7
AP24/ERF family	c32908_g1
AP25/ERF family	c24774_g1
AP26/ERF family	c38325_g2
AP27/ERF family	c44853_g2
B3 superfamily	c44237_g1
B4 superfamily	c45951_g1
B5 superfamily	c35922_g1
B6 superfamily	c46085_g2
B7 superfamily	c48315_g2C
NF-Y family	c41565_g2
NF-Y family	c39257_g1
NF-Y family	c42262_g4
NF-Y family	c47392_g1
NF-Y family	c36799_g1
NF-Y family	c46905_g3
WRINKLED Family	Locus_23825
AP2/ERF family	AIL5,AIL6,AIL7	Perilla frutescens (L.) var frutescens	In-silico Co-expression gene interaction analysis based of PfFAD2 and PfFAD3 genes	[23]
AP2/ERF family	ERF105,17,3,4
AP2/ERF family	RAP2,2.4
AP2/ERF family	WRI1
B3 superfamily	REM14
B3 superfamily	VAL2
B3 superfamily	ARFA, ARFB, ARFD, ARFF, ARFH, ARFV
bHLH family	bHLH7,13,66,71,79,80
bHLH family	GL3
bHLH family	ILR3
bHLH family	MYC4
bHLH family	TCP
CBF family	ICE1
F-box domain	TLP
Homeobox family	KNOX1,2
Homeobox family	ZHD8
MYB family	SMH1
MADS-box family	AG
MADS-box family	AGL11, AGL8, AGL9
MADS-box family	MADS15
MADS-box family	SEP
MYB family	DIV
MYB family	GAM
MYB family	LHY
MYB family	MYB6,30,5,86,R1
NAC family	NAC18,25,78,8,86
TIFY family	TIF10A,TIF10B,TIF5B,TIF6B
WRKY family	WRKY20，31，32，33，44，2
Zinc finger family	C2H2，C3H3，C3H12,C3H14,C3H34,C3H56
Zinc finger family	COL10,14,5
None	ABI3,ABI4
None	CAMTA2
None	CA4
None	CSP1
None	DELLA
None	DDL
None	GATA11,24,1,4
None	GRF1,5
None	HFB2B
None	IDD5,7,9
None	KAN2
None	LIM1，LIM2
None	PHL1
None	SCL13,3,6,8
None	SWI/SNF
None	TBP2，4
None	YABBY 2
None	PP2C
None	SPL1，14
WRINKLED Family	chr14_40500292_40502972	Perilla frutescens (L.) var frutescens (PF40)	Transcriptome and whole genome sequencing	[3]
WRINKLED Family	chr03_00573614_00574009
WRINKLED Family	chr09_00482485_00483368
WRINKLED Family	chr18_37718473_37720854
WRINKLED Family	chr10_15532166_15534511	Perilla citriodora (PF002)
WRINKLED Family	chr01_73811669_73812064
